# Supplementary material for: Pro-Apoptotic and Anti-Cancer Activity of the Vernonanthura Nudiflora Hydroethanolic Extract
Source: Cancers (Basel). 2023 Mar 6;15(5):1627. doi: 10.3390/cancers15051627 (PMC10000589; doi:10.3390/cancers15051627)
Supplement: Supplementary file 1 [file cancers-15-01627-s001.zip]

Archive with 1 entries (1 files):
- cancers-2086729-supplementary.pdf
